# Supplementary material for: Human Placenta Hydrolysate Protects Against Acetaminophen-Induced Liver Injury in Mice
Source: Biomedicines. 2025 May 18;13(5):1219. doi: 10.3390/biomedicines13051219 (PMC12109462; doi:10.3390/biomedicines13051219)
Supplement: Supplementary file 1 [file biomedicines-13-01219-s001.zip]

Archive with 1 entries (1 files):
- biomedicines-3609900-supplementary.pdf
